# Supplementary material for: Delineating the dispersal of Y-chromosome sub-haplogroup O2a2b-P164 among Austronesian-speaking populations
Source: Sci Rep. 2024 Jan 24;14:2066. doi: 10.1038/s41598-024-52293-z (PMC10808098; doi:10.1038/s41598-024-52293-z)
Supplement: Supplementary file 4 — Supplementary Table 3. [file 41598_2024_52293_MOESM4_ESM.xlsx]

## Sheet: Hoja1
	Supplementary table 3. O2a2b-P164 haplogroup diversity indices.
	Populations	Sample size	Unique haplotypes	AGD +/- SD (a)	Vp (a)
	Java West (West Ind)	2	2	1.0000 +/- 0.5000	0.266667
	Batan (Ivatan) (Phil)	2	2	1.0000 +/- 0.5000	0.3
	Maluku Ambon (East Ind)	4	4	1.0000 +/- 0.1768	0.366667	(b)
	Mindanao Is. (Phil)	4	4	1.0000 +/- 0.1768	0.488889
	Maori	4	4	1.0000 +/- 0.1768	0.0611111
	Manua	4	4	1.0000 +/- 0.1768	1.05556
	L. Society Island	7	7	1.0000 +/- 0.0764	0.12	(b)
	East Indonesia	8	8	1.0000 +/- 0.0625	0.344444	(b)
	Visayan Is. (Phil)	10	10	1.0000 +/- 0.0447	0.413333
	Han Fujian	11	11	1.0000 +/- 0.0388	0.358519	(b)
	Thailand	14	14	1.0000 +/- 0.0270	0.45	(b)
	West Indonesia	18	17	0.9935 +/- 0.0210	0.669935
	Luzon South (Phil)	10	9	0.9778 +/- 0.0540	0.342222
	Amis	14	11	0.9670 +/- 0.0366	0.288034	(b)
	Kalimatan (West Ind)	6	5	0.9333 +/- 0.1217	0.546667
	Tonga	25	15	0.9300 +/- 0.0357	0.257778
	Tutuila	9	7	0.9167 +/- 0.0920	0.524074
	West Samoa	11	6	0.8364 +/- 0.0887	0.447273
	Kiritimati	114	32	0.7162 +/- 0.0469	0.0121553
	Siraya (Tainan02)	3	2	0.6667 +/- 0.3143	0.422222
	Marquesas Islands	5	1	0.0000 +/- 0.0000	0
	Populations ordered by decreasing diversity values.
	AGD is Nei’s average gene diversity. Vp is mean microsatellite variance.
	(a) AGD and Vp calculated using 15 Y-STRs, excluding DYS385a/b.
	(b) Vp was calculated using only complete Y-STR profiles (without empty loci). Due to this, in following populations the sample size was reduced to: Amis = 13; Han Fujian = 10; Maluku Ambon = 2; East Indonesia = 4; Thailand = 9; Society Island = 6.
