# Supplementary material for: Delineating the dispersal of Y-chromosome sub-haplogroup O2a2b-P164 among Austronesian-speaking populations
Source: Sci Rep. 2024 Jan 24;14:2066. doi: 10.1038/s41598-024-52293-z (PMC10808098; doi:10.1038/s41598-024-52293-z)
Supplement: Supplementary file 5 — Supplementary Table 4. [file 41598_2024_52293_MOESM5_ESM.xlsx]

## Sheet: PvALUES+RSTs
	Supplementary Table 4. Genetic distance matrix for O2a2b-P164 haplogroup populations.
		LWS	MAO	AMI	CFI	ST2	KLW*	WIJ	EIT	LUZ**	VIS	MIN	THA	MRQ	WSM	ASM	TON	KIR
	LWS	*	0.8707	0.1888	0.6138	0.6609	0.1262	0.1389	0.2772	0.1905	0.2560	0.2354	0.6201	0.9068	0.2163	0.1344	0.0000	0.9304
	MAO	0.0049	*	0.5967	0.7168	0.8003	0.4657	0.4618	0.6075	0.6171	0.6280	0.5629	0.7712	0.9816	0.2022	0.1828	0.5925	0.4627
	AMI	0.0073	0.0004	*	0.5330	0.5255	0.0918	0.1542	0.1185	0.1214	0.2024	0.1032	0.5844	0.7506	0.1197	0.0532	0.1862	0.8599
	CFI	0.0003	0.0011	<0.0001	*	0.0000	0.5093	0.1712	0.5777	0.4088	0.1915	0.3722	0.0242	0.5973	0.4545	0.3532	0.5507	0.9220
	ST2	0.0109	0.0318	0.0026	0.8669	*	0.4250	0.0130	0.5315	0.3655	0.1325	0.3044	0.0000	0.7096	0.4182	0.2569	0.5133	0.9463
	KLW*	0.1330	0.0102	0.0817	0.0005	0.0485	*	0.1126	0.0000	0.1389	0.2432	0.0000	0.5465	0.7117	0.0381	0.0257	0.1245	0.8585
	WIJ	0.0740	0.0005	0.0154	0.0164	0.3306	0.1027	*	0.1267	0.0588	0.0312	0.0444	0.2072	0.3764	0.2051	0.1182	0.2658	0.8326
	EIT	0.0091	0.0296	0.0688	0.0022	0.0846	0.9964	0.1236	*	0.1510	0.3150	0.0385	0.6114	0.8597	0.0203	0.0000	0.1355	0.8787
	LUZ**	0.0185	0.0007	0.0048	<0.0001	0.0086	0.0409	0.1051	0.0360	*	0.0828	0.0294	0.4616	0.7075	0.1849	0.0345	0.2258	0.8871
	VIS	0.0072	0.0011	0.0002	0.0113	0.1482	0.0217	0.2008	0.0105	0.0525	*	0.0000	0.2596	0.5462	0.2477	0.1563	0.2766	0.8979
	MIN	0.0414	0.0307	0.1342	0.0067	0.1447	0.4906	0.2507	0.3777	0.3092	0.4098	*	0.4534	0.7473	0.0515	0.0088	0.1573	0.8882
	THA	0.0001	0.0037	<0.0001	0.2919	0.7790	0.0007	0.0152	0.0022	<0.0001	0.0040	0.0027	*	0.5575	0.5110	0.4065	0.5540	0.9439
	MRQ	0.0021	0.0065	0.0001	0.0009	0.0206	0.0049	0.0032	0.0079	0.0001	0.0005	0.0075	0.0006	*	0.6586	0.5699	0.6528	0.9689
	WSM	0.0550	0.0803	0.0302	<0.0001	0.0038	0.2514	0.0028	0.2998	0.0135	0.0049	0.2571	<0.0001	<0.0001	*	0.0000	0.2118	0.6578
	ASM	0.0991	0.0819	0.1275	0.0007	0.0730	0.2830	0.0370	0.4890	0.2233	0.0253	0.3708	0.0008	0.0007	0.4507	*	0.2160	0.7231
	TON	0.6497	0.0007	0.0006	<0.0001	0.0016	0.0743	<0.0001	0.1780	0.0004	<0.0001	0.1571	<0.0001	<0.0001	0.0033	0.0030	*	0.8441
	KIR	<0.0001	0.0016	<0.0001	<0.0001	<0.0001	<0.0001	<0.0001	<0.0001	<0.0001	<0.0001	<0.0001	<0.0001	<0.0001	<0.0001	<0.0001	<0.0001	*
	Rst values (above diagonal) and associated P-values (below diagonal).
	P-Values in bold represent statistically insignificant differences before applying the Bonferroni adjustment
	P-Values in italics represent values that became statistically insignificant after applying the Bonferroni adjustment
	Significance level after Bonferoni correction = 0.05/136 = 0.0004
	The list of populations, their codes and their groupings are in Supplementary Table 1 and 2.
	* KLW: Population of Kalimatan (West), part of West Indonesia.
	** LUZ: Combination of North Luzon and South Luzon samples.
	This Rst distance matrix served as basis for the MDS analysis shown in Figure 3.
